# Supplementary material for: Association of Daily Exposure to Air Pollutants with the Risk of Tuberculosis in Xuhui District of Shanghai, China
Source: Int J Environ Res Public Health. 2022 May 17;19(10):6085. doi: 10.3390/ijerph19106085 (PMC9141396; doi:10.3390/ijerph19106085)
Supplement: Supplementary file 1 [file ijerph-19-06085-s001.zip]

Archive with 1 entries (1 files):
- ijerph-1698148-supplementary.pdf
